# Supplementary material for: Reinforcement of Alginate-Gelatin Hydrogels with Bioceramics for Biomedical Applications: A Comparative Study
Source: Gels. 2021 Oct 26;7(4):184. doi: 10.3390/gels7040184 (PMC8628790; doi:10.3390/gels7040184)
Supplement: Supplementary file 1 [file gels-07-00184-s001.zip]

Archive with 1 entries (1 files):
- gels-1434836-supplementary.pdf
